# Supplementary material for: Toxicological Responses of Juvenile Gilthead Seabream to Enniatin B and Fumonisin B1
Source: Int J Mol Sci. 2025 Jun 13;26(12):5676. doi: 10.3390/ijms26125676 (PMC12193222; doi:10.3390/ijms26125676)
Supplement: Supplementary file 1 [file ijms-26-05676-s001.zip]

Archive with 1 entries (1 files):
- ijms-3622285-supplementary.pdf
